# Supplementary material for: Limited Intervention in Adult Scoliosis—A Systematic Review
Source: J Clin Med. 2024 Feb 11;13(4):1030. doi: 10.3390/jcm13041030 (PMC10888624; doi:10.3390/jcm13041030)
Supplement: Supplementary file 1 [file jcm-13-01030-s001.zip]

Archive with 1 entries (1 files):
- jcm-2808512-supplementary.pdf
